# Supplementary material for: Phytochemical Analyses, Antioxidant and Anticancer Activities of Ethanolic Leaf Extracts of Moringa oleifera Lam. Varieties
Source: Plants (Basel). 2021 Oct 30;10(11):2348. doi: 10.3390/plants10112348 (PMC8625309; doi:10.3390/plants10112348)
Supplement: Supplementary file 1 [file plants-10-02348-s001.zip]

Archive with 1 entries (1 files):
- plants-1412539-supplementary.pdf
